# Supplementary material for: Adoption of the 2A Ribosomal Skip Principle to Track Assembled Virions of Pepper Mild Mottle Virus in Nicotiana benthamiana
Source: Plants (Basel). 2024 Mar 22;13(7):928. doi: 10.3390/plants13070928 (PMC11013369; doi:10.3390/plants13070928)
Supplement: Supplementary file 1 [file plants-13-00928-s001.zip]

Archive with 2 entries (2 files):
- Figure.S1.pdf
- Sequences of viral clones.pdf
